# Supplementary material for: 4D-Printed Redox-Responsive Needle-Flow Reactors Enabling Online Quantitative Profiling of Living Rat Brain Extracellular Lactate and Glucose
Source: Anal Chem. 2025 Jun 24;97(29):15642–50. doi: 10.1021/acs.analchem.5c01036 (PMC12311888; doi:10.1021/acs.analchem.5c01036)
Supplement: Supplementary file 2 [file ac5c01036_si_002.zip]

Archive with 4 entries (3 files):
- Reactor/
- Reactor/Cover.STL
- Reactor/Needle.STL
- Reactor/Reactor.STL
